# Supplementary material for: Data on the implementation of VaxTrac electronic immunization registry in Sierra Leone
Source: Data Brief. 2020 Aug 12;32:106167. doi: 10.1016/j.dib.2020.106167 (PMC7452626; doi:10.1016/j.dib.2020.106167)
Supplement: Supplementary file 1 [file mmc1.xlsx]

## Sheet: Sheet1
	Facility type	Catchment population estimate	Under 5 population estimate	Under 1 population estimate	# of EPI Staff	# of EPI trained on VaxTrac	# of EPI using VaxTrac	BCG_T	Penta 1_T	Penta 2_T	Penta 3_T	MCV1_T	MCV2_T	BCG_U	Penta 1_U	Penta 2_U	Penta 3_U	MCV1_U	MCV2_U	BCG_H	Penta 1_H	Penta 2_H	Penta 3_H	MCV1_H	MCV2_H	BCG_V	Penta 1_V	Penta 2_V	Penta 3_V	MCV1_V	MCV2_V
Military 34	Government Hospital	11734	2077	469	4	3	4	80	86	84	82	80	20	63	67	71	93	74	0	80	86	83	82	80	20	67	0	0	0	0	0
Allen Town	Community Health Center	15436	2732	617	3	2	5	14	20	19	24	13	10	17	20	10	22	12	3	14	20	19	24	13	9	21	7	11	11	10	0
Calaba	Community Health Center	12805	2266	512	3	2	3	43	40	34	35	11	0	39	34	29	28	5	1	45	58	71	57	33	10	36	39	48	58	25	0
Murray Town	Community Health Center	20110	3560	804	3	2	2	31	55	52	59	58	9	31	59	46	60	58	6	0	0	0	0	0	0	25	13	23	11	48	2
King Harman*	Government Hospital	11384	2015	455	4	2	4	40	24	30	39	31	13	46	26	40	46	48	14	46	25	33	39	33	14	39	27	29	39	31	5
Rokupa*	Government Hospital	32099	5682	1284	3	2	3	85	53	75	57	41	11	113	57	69	54	34	0	102	56	64	60	45	3	97	22	17	17	10	0
Mabella*	Community Health Center	11663	2064	467	2	2	1	0	0	0	0	0	0	0	0	0	0	0	0	32	35	36	19	39	6	32	35	33	17	39	36
Kuntorloh*	Community Health Center	38210	6763	1528	12	2	12	37	30	40	35	25	15	18	30	8	10	1	0	37	30	40	35	25	6	21	18	2	2	2	0
Kissy*	Community Health Center	42904	7594	1716	4	2	2	30	119	82	81	70	53	80	47	43	46	24	1	82	140	90	92	135	52	49	62	31	15	24	0
Ola During	Government Hospital	35500	6284	1420	8	2	5	270	208	207	228	155	57	290	221	158	136	120	0	271	220	208	214	154	54	313	272	247	249	171	54
Tally Sheet	Dose_T
Under 2 Register	Dose_U
Health Facility Monthly Form	Dose_H
Vax Trac	Dose_V
Expanded Program on Immunization	EPI
Facility*	Data collected for doses administered in October
Facility	Data collected for doses administered in September
